# Supplementary material for: On the connection between real-world circumstances and online player behaviour: The case of EVE Online
Source: PLoS One. 2020 Oct 21;15(10):e0240196. doi: 10.1371/journal.pone.0240196 (PMC7577455; doi:10.1371/journal.pone.0240196)
Supplement: S1 File — (CSV) [file pone.0240196.s001.csv]

Kill_NPC	Reprocess	Salvaging	EngagedAttack	EngagedDef	KillAttack	Mining(isk)	production(isk)	Contact_Addedpos	Contact_Addedneg	countryName	NuserID
0.332248690301	0.252564032649	0.230981064446	0.280692594153	0.419313463057	0.247923017382	0.269407055889	0.141693903856	0.343440834657	0.321345691129	United_States	121584
1.21047775769	0.664201304311	0.615212111603	0.384470230775	0.560312495495	0.309917445338	0.610092266879	0.388279134786	0.466555332323	0.279060896452	Russia	37380
0.449232274066	0.358476171624	0.275228822029	0.412514759345	0.56982010971	0.366320371652	0.322271803168	0.216141757623	0.444766289524	0.28785856525	United_Kingdom	32875
0.61655868352	0.352415780297	0.38910894851	0.360410417093	0.457076844025	0.330614416675	0.616781010307	0.291236079307	0.399459399116	0.286609150615	Germany	32406
0.403750164267	0.295370054867	0.255035362528	0.354554630314	0.512041055234	0.310262363563	0.334599582091	0.202852840639	0.38389378629	0.222942622506	Canada	16568
0.37832185915	0.276313057046	0.223642201292	0.275412034674	0.394952196215	0.259986513553	0.363647719454	0.169150111272	0.347169156038	0.214239252299	Australia	12138
0.504801893547	0.498437433533	0.339200495423	0.388329842515	0.541908478886	0.333748610688	0.408268798069	0.200938541016	0.463755572818	0.266839271011	France	8472
0.565765698198	0.326693486942	0.323572515089	0.454574853111	0.61636609289	0.404858427665	0.490651213529	0.303439554362	0.44094443433	0.291539483675	Netherlands	5690
1.73955917652	0.678689069899	0.597495682243	0.43876276708	0.669628464844	0.343471289236	0.701928697375	0.579885603011	0.475467581182	0.320371865018	Ukraine	5545
0.351819190119	0.246265188473	0.209183929816	0.337772671487	0.463462368886	0.295768084439	0.269687955215	0.320719866113	0.287890861333	0.165278929438	Sweden	4912
0.593700904891	0.416945516203	0.378147406058	0.367059992032	0.494376924686	0.317676398734	0.438964671811	0.329217364459	0.37439940962	0.231325987482	Denmark	4639
0.290801512702	0.194061700384	0.182113832686	0.315092366301	0.447259245335	0.281736240535	0.289961810169	0.141468647941	0.283027257176	0.169505297464	Norway	3874
1.14697762311	0.613045737724	0.670032197678	0.471080119308	0.601564873587	0.397136446247	0.632078014834	0.403080483056	0.415259161041	0.246727537405	Poland	3667
0.524759143765	0.265966589631	0.309914796018	0.383867854964	0.476299978155	0.340240243935	0.590165974943	0.186322219941	0.40904807213	0.284879734377	Austria	3111
0.552016649397	0.144968501604	0.149532487616	0.220123646279	0.314461626136	0.206277132081	0.153388591638	0.12470082684	0.307511710652	0.146853496876	South_Korea	2840
0.384369058738	0.26830557922	0.260916350763	0.291125193734	0.389394093252	0.266669003684	0.368823879782	0.190701596598	0.357430156564	0.228018739994	Switzerland	2618
0.468878493481	0.344877490763	0.266782990863	0.551899891862	0.640471353886	0.523257074463	0.316514064128	0.348369125765	0.322364381009	0.271555923643	Finland	2532
0.478380962349	0.392257356832	0.318348285032	0.301539448596	0.414670496027	0.270997912537	0.401951974057	0.17162437198	0.424589559481	0.231621390593	Belgium	2451
0.516303424827	0.226699596076	0.356263385401	0.199407089579	0.264790211769	0.186531586203	0.592960402909	0.335663275802	0.355978864791	0.231887225954	Japan	2275
1.25699323709	0.412690795489	0.34464276907	0.42075810294	0.570040190286	0.404229198123	0.296469840981	0.315709385161	0.389398835639	0.242479029725	Romania	2135
0.588715656264	0.494007305847	0.397702439262	0.44125064987	0.614380136022	0.364285719987	0.392825172532	0.36263713125	0.453723832339	0.264730793967	Spain	1813
0.418077894538	0.396316422437	0.274440055508	0.420459881551	0.522361275329	0.405418675501	0.37247156564	0.25779005988	0.362834745992	0.259774689217	New_Zealand	1784
1.29617762476	0.159045711005	0.104365665436	0.179396967343	0.299361218525	0.162937589881	0.0522345675684	0.186309536673	0.289621603551	0.124323919803	China	1759
0.506355566431	0.550476015392	0.361593086866	0.659461541214	0.727953220879	0.457090640191	0.525765782119	0.365055981121	0.489847018717	0.337240531905	Italy	1669
1.47819860269	0.795102739277	0.691081616878	0.444347510903	0.683724186799	0.366835110514	0.855910254584	0.655739226254	0.475095820363	0.329284624578	Belarus	1661
0.634147562633	0.356940414133	0.481197953679	0.386963839733	0.493631960731	0.367679720664	0.368348409199	0.15019336751	0.377051586663	0.281133583788	Czech_Republic	1442
0.630865995919	0.441106248539	0.289153454264	0.342279337012	0.480266764499	0.302155752003	0.43572544638	0.183016467511	0.405987719804	0.250151848764	Brazil	1351
0.689794139946	0.418736425051	0.352799597568	0.333574541632	0.496124152785	0.28255080984	0.704869423202	0.200004772362	0.513029276773	0.274323585844	South_Africa	1343
0.886610580527	0.823802933846	0.500623825594	0.444897152329	0.529842966083	0.438722655541	0.382882578655	0.392257810767	0.545742295279	0.290265505175	Hungary	1299
0.782000602152	0.42419073599	0.370718130862	0.606564724716	0.856404840307	0.51129838828	0.309087684468	0.310316373029	0.473968289909	0.304589881369	Ireland	1118
0.29782524014	0.232800004925	0.254777664687	0.276660333063	0.441009061105	0.228427313602	0.250316122949	0.161923455889	0.249391706053	0.158056762577	Iceland	1048
0.808001446653	0.430538752382	0.250929875943	0.369344734386	0.533606921514	0.344734275748	0.374818587273	0.172902959388	0.593893885532	0.245787384734	Turkey	907
0.720324058112	0.598798374986	0.356153510301	0.485700888307	0.680724742547	0.453529292194	0.607498353465	0.210164578716	0.48947688975	0.355744077637	Portugal	878
1.14363633926	0.742740230989	0.482635134009	0.445525656788	0.54920029217	0.425044153193	0.303200127537	0.20595140299	0.491852204138	0.291693701665	Greece	877
1.19885288044	1.2108933355	0.332022066624	0.772704068713	0.957206048848	0.713517213589	0.362960388108	0.429499853712	0.481760033314	0.373537237693	Croatia	639
0.970076955961	0.468503580666	0.488383342412	0.472338948087	0.658264777378	0.401125305484	0.696988914494	0.216860278127	0.396043062636	0.285602840906	Lithuania	615
1.01962660622	0.60842895143	0.642544892214	0.527959801126	0.741532842093	0.448221582628	0.366067547887	0.529483971753	0.435430007903	0.332911782615	Latvia	610
0.46681402975	0.19652836646	0.220821982371	0.189057670545	0.28785753803	0.169605359598	0.368444520874	0.207924885899	0.3337628304	0.19118155407	Singapore	608
1.36052344614	1.01118665462	0.803096331623	0.396665796031	0.62218391015	0.319318951555	0.847024438314	1.23353125463	0.583382801513	0.322605144746	Kazakhstan	606
0.705613850252	0.475010897834	0.322171944032	0.28023135739	0.488539572434	0.258849258873	0.406510693004	0.0981633375475	0.367807964752	0.215084620287	Israel	551
1.72813925438	0.979331419487	0.900530409704	0.680316687459	0.853116056012	0.602335353091	0.559728192983	0.865224989423	0.566408329124	0.285286078583	Bulgaria	536
0.916361031889	0.384073956295	0.218712801184	0.757882826729	0.783809462493	0.760755300267	0.110563991841	0.370267847177	0.461102961169	0.277335390248	Serbia	500
0.872205926796	0.593448848265	0.553822802756	0.367585464101	0.553172362128	0.3501263311	0.631910489353	0.297145705154	0.42585774492	0.252999814073	Estonia	484
0.910045984131	0.300892099674	0.232309838393	0.520517228887	0.777143541428	0.498019454324	0.794808698194	1.327579051	0.331864807157	0.382138153422	Slovenia	441
0.325389090781	0.113844412108	0.146065231276	0.168225866239	0.162077001042	0.183278479668	0.286035651141	0.119141533555	0.209858778573	0.107228344513	Taiwan	424
0.747144054604	0.521310712662	0.560232572831	0.392710773658	0.58745413082	0.358085735637	0.381151640273	0.525952792423	0.40031568798	0.256551473415	Slovakia	420
0.641471399634	0.339479399088	0.433994078701	0.266481324639	0.460012199633	0.237465522187	0.345734190752	0.121542511647	0.5001704347	0.229963010156	Mexico	402
0.895792252234	0.114185814241	0.227025842499	0.256412470713	0.315143368021	0.27290148164	0.0729287423938	0.0761836687024	0.282887901883	0.156888532105	Hong_Kong	369
0.539164008467	0.309487920879	0.17782253138	0.271143242588	0.388974623842	0.238189871179	0.301951181899	0.122922537225	0.42313632156	0.202225216037	Malaysia	317
0.352240848257	0.39852413495	0.160647653364	0.400085805359	0.521509626011	0.286354310539	0.22658036216	0.157758909281	0.310172263854	0.153543464546	Argentina	304
1.15529139437	0.744041391423	0.355198595527	0.289494374079	0.49468760394	0.245406012886	1.70826679432	0.386671992206	0.60697330398	0.319376314615	Moldova	270
1.32044982956	0.82939132429	0.311714616312	0.165757645432	0.323506516925	0.172258834952	0.532042870437	0.182752170325	0.446432989257	0.192351153388	Thailand	260
0.426498454569	0.323165919904	0.201994748582	0.36014876079	0.407391816341	0.370552572828	0.324016652366	0.242115208607	0.382222584986	0.200217694768	United_Arab_Emirates	246
0.598471023768	0.363086326127	0.529793955549	0.33678504324	0.640471094017	0.292724431621	0.47969568283	0.0977996952993	0.48421358224	0.319863100606	Philippines	226
0.828318635017	0.28643546063	0.194989450026	0.467838184126	0.584069963237	0.476396749237	0.277756805488	0.593412390942	0.418493805852	0.293406674777	Luxembourg	172
0.437496676428	0.473997177425	0.271928918494	0.365850585103	0.670344631656	0.270490641233	0.834461827336	0.140457451647	0.445337996107	0.195108500715	Chile	167
0.547244328018	0.568695205399	0.525566346154	0.0938324203223	0.217448168316	0.103799211089	0.281887297045	0.192152546804	0.398418457232	0.210690620341	Indonesia	164
0.756321312754	0.143709584091	0.318945908012	0.493295983245	0.57832598719	0.457017668689	0.247340847448	0.137380770441	0.38181768818	0.274683275861	India	160
0.57705572256	0.26261432893	0.146726422719	0.460407633917	0.55107057157	0.436265796312	0.083590675951	0.14567291994	0.365843363244	0.267356005652	Puerto_Rico	106
0.443467597562	0.220840757372	0.142950781312	0.213586906941	0.341049574875	0.181848856449	0.107882801401	0.521211081983	0.278260509813	0.0764963605681	Saudi_Arabia	105
0.336501973547	0.204646526586	0.188516282143	0.449675054625	0.529674896633	0.448839327979	0.0965670368715	0.0648434464007	0.349893132312	0.20255159334	Cyprus	104
0.422036174907	0.184637170392	0.194461417407	0.357819418654	0.555120038568	0.23960748595	0.0892791310854	1.33206572152	0.487385685545	0.169205633607	Afghanistan	103
0.654096564433	0.429137858365	0.185585643088	0.265951008269	0.412070483899	0.249217931812	0.186735349934	0.466643187357	0.338791205129	0.270623917104	Venezuela	98
0.237673581184	0.234052799918	0.175467309038	0.147375354412	0.22170324606	0.116609860733	0.0838463154311	0.0489968258799	0.226877177035	0.0615669411412	Vietnam	96
0.0958980974413	0.0808399262631	0.0537284584816	0.119255831763	0.189540517416	0.0985594933652	0.0858482117481	0.00814435749803	0.200622060024	0.0757746967892	Kuwait	94
1.79814536018	0.793402771418	0.184476383717	0.896992466294	0.956157370723	0.853740433773	0.167346054892	0.435649406517	0.327588509279	0.299731022855	Bosnia_And_Herzegovina	90
0.631477146982	0.367383814974	0.218965852308	0.482170958589	0.789576880133	0.346859398901	0.365932343272	0.0422811810199	0.325978737735	0.235934851366	Colombia	88
0.0676490698379	0.0682917035331	0.0579536674921	0.126527603874	0.241764503801	0.117952991598	0.16729460727	0.0733817500596	0.373202099179	0.354894149519	Guam	79
0.500861834655	0.32504751164	0.109864999772	0.420973369816	0.835684471329	0.31373907825	0.230988957856	0.180651664949	0.512519517753	0.155818390581	Kyrgyzstan	71
0.755993053473	0.542013884952	0.183430900106	0.197758144962	0.426586173699	0.243239943746	0.0186050207828	0.48555421409	0.381095915613	0.371186195866	Georgia	69
0.48809376906	0.698332169738	0.458912793026	0.327463004843	0.483729375083	0.38956253519	0.553746916232	0.075304590216	0.35276634234	0.246267764565	Faroe_Islands	64
0.203050697479	0.282768966872	0.086172164572	0.239184173324	0.598953747726	0.166511508424	0.116195087071	0.460569974578	0.320421193117	0.346398613893	Peru	63
0.270756356891	0.050198013554	0.409513599749	0.221649176391	0.310958862715	0.192094723849	0.106019668967	0.0332983072291	0.459194154097	0.123294421894	Qatar	59
1.25359708132	1.06182402132	0.906188933104	0.250816939119	0.347948238576	0.226311866547	0.794106126299	0.10634516056	0.514623840591	0.315727903288	Uzbekistan	48
0.854914758397	0.275215402523	0.174237049926	0.25099829627	0.316619343194	0.161008029822	0.271213081723	0.882424766795	0.76732443615	0.498429116658	Dominican_Republic	45
0.508302910822	0.186726598151	0.0905998793182	1.10560265039	1.3960175497	1.04455098769	0.248354406392	0.0998962657752	0.585554399265	0.230768394767	Former_Yugoslav_Republic_of_Macedonia	44
0.144350181457	0.0676207858213	0.0644146334869	0.275882184359	0.308218620622	0.250373953028	0.0450998423683	0.0241411724982	0.308851517234	0.158598202582	Malta	43
1.1086152336	0.117297550118	0.0362608619937	0.321779401287	0.640629716625	0.280443905059	0.925790306066	0.67817186359	0.177074869881	0.310315424946	Egypt	42
0.140964011271	0.0517233991547	0.0627343355378	0.154570699357	0.314837972134	0.116300526121	0.130488468561	0.0195422683445	0.418339380093	0.0454648180735	Bahrain	40
1.81783547938	0.146689918314	0.0499783752278	0.20239457994	0.220437221477	0.195932373357	0.114058206467	0.014140029898	0.320096880169	0.318642314703	Costa_Rica	39
0.362583105673	0.634015669238	0.40556335669	0.62694212411	0.944085898184	0.510799473695	0.0795420077969	0.02570080223	0.482296027175	0.131608683897	Namibia	38
0.330034539403	0.0475448324991	0.157108445114	0.0530899195259	0.156287795062	0.0405748451696	1.12858340705	0.00314434350036	0.111836759925	0.207383380686	Uruguay	38
0.410124750924	0.227184844048	0.185703605725	0.138642207511	0.283470351294	0.152894761538	0.381667631338	0.346058523328	0.515600356417	0.320928127578	Lebanon	34
1.12471823827	2.44608776021	0.743435616991	0.400001331107	0.722462141222	0.2932323033	0.303116443738	0.172960633101	0.442687174702	0.247530676178	Iraq	30
0.712449540264	0.603106816398	0.195849245283	1.02386474714	1.26731826843	0.920822913669	0.047611576448	0.219999570166	0.645058454565	0.238149047052	Brunei	28
0.541504366817	0.117333257135	0.133262175649	1.91416427097	1.30461764591	2.05299991654	0.0982780408156	1.61056822099	0.619762044582	0.157162334081	Montenegro	27
0.124660201884	0.191746680101	0.123440272732	0.647565931995	0.778295645751	0.671165159319	0.0992439345347	0.0247494241973	0.482037145786	0.207678798607	Morocco	27
0.462654330344	0.394905872104	0.208401082127	0.0436931227166	0.0968732221951	0.0511178983633	0.00247926338743	0.161924056278	0.265612304821	0.122405279429	Armenia	26
0.428605858697	0.981288808865	0.152219851408	0.0329054413838	0.0639434759641	0.0195769846081	0.11552080253	0.0798154715991	0.488726640871	0.11517753912	New_Caledonia	25
0.741507377062	0.4216005095	0.322594605777	0.31310129267	0.507943309447	0.265628145533	0.0234794870095	0.100894228112	0.404192637771	0.177905809853	Jersey	23
0.443940168862	0.05935437676	0.796562427132	0.600087155671	0.837278072533	0.506884123883	1.60088677334	0.00629676424432	0.404192637771	0.395346244117	Isle_Of_Man	23
0.329316106178	0.189575044263	0.238435462867	0.284302063904	0.478646658743	0.173571913244	0.613405479328	0.0216720235068	0.0362198597483	0.123994958382	Reunion	22
0.0806583842023	0.0524990529419	0.00951417121849	0.309823961081	0.508641286078	0.395219734738	0.0155994755969	0.0559390450475	0.193172585324	0.123994958382	Ecuador	22
0.212699677455	0.141950694702	0.19142938897	0.167263109075	0.373977278444	0.212435123535	0.412965606136	0.00765629657985	0.164426664889	0.194849220315	Trinidad_and_Tobago	21
0.199797203199	0.420159365432	0.25572025809	0.712267254444	1.18123710789	0.579415745776	0.12749941764	0.0391311718681	0.43003896971	0.562897747577	Gibraltar	21
0.892661265413	0.353724420314	1.642671169	0.164527206919	0.723081748547	0.160948384228	1.59846148228	0.0877237755341	1.24837783266	0.522845407845	Azerbaijan	20
1.13538906235	0.00761630667888	0.147631093443	0.152775263568	0.319252674326	0.156031599909	0.321792213801	0.296470610789	0.318734765785	0.591042634955	Jordan	20
0.125842132242	0.0253555526145	0.0254773146023	0.597716896565	1.05162853275	0.39810891152	0.690124800401	0.0151880953485	0.398418457232	0.204591681331	Pakistan	20
0.119154747977	0.186497748635	0.0335435523729	0.0714547172907	0.144575042554	0.0632449092786	0.0218217716807	0.014853212179	0.309881022291	0.0673552860348	Panama	18
0.128771869992	0.0480973516008	0.0810833164025	0.0885022894362	0.137346290427	0.0440721363639	0.206703482696	0.0080988011624	0.339393500605	0.277840554894	Oman	18
0.710407702631	0.343896379008	0.160841913966	0.333355778725	0.466892343308	0.277919724086	1.69776529081	2.2576709519	0.343733570945	0.169378733999	Albania	17
2.66601379982	0.0640835930539	0.157248459359	0.721630769843	0.598103306299	0.79806538494	0.0660510878849	0.0189500843711	0.374982077394	0.142634723368	Åland_Islands	17
0.459909959799	0.0276750384162	0.285164300878	0.0241951774881	0.0907542494018	0.0152330437658	0.344175203326	0.0613532274929	0.749964154789	0.312013457367	Honduras	17
0.123857032818	0.0486865173777	0.0441295028717	0.0102013397147	0.0394999669836	0.00746202262187	0.0379896126715	0.0089778928312	0.166007690513	0.104190208085	Greenland	16
0.333020028585	0.0372781255169	0.048586849037	0.84309312117	1.66116723895	0.772552022908	0.00699915809272	1.6311293844E-05	1.50513639399	0.272788908441	Sri_Lanka	15
0.488884306943	0.168265745868	0.0974578316942	0.253319667796	0.51861133122	0.24935411436	0	0.0575644809878	0.0708299479523	0.0505164645261	Yugoslavia	15
0.624175112231	1.36487521135	1.36286043898	0.48873161239	1.49701555543	0.341616784329	0.528231709412	0.140926003157	0.588141532104	0.801046794628	Paraguay	14
0.624909836459	0.0298867730437	0.211679546974	0.106327106512	0.213100662214	0.110598543689	1.38912862883	0.166559552614	0.493279994668	0.173199306947	Angola	14
0.260486619143	0.019006334931	0.0656551615016	0.08674053426	0.219075447136	0.0594127630813	0.118451663004	7.35004738837E-05	0.265612304821	0.151549393578	Jamaica	14
1.71545563273	0.78242745466	0.221421271092	0.891655384437	1.06417558109	0.520201317936	0.385279623328	0.832710091821	1.17628306421	0.335573657209	Nigeria	14
0.118881964185	0.00798816975362	0.0503998921367	0.0876732281768	0.114848643499	0.067646901291	0.0125622978653	0.00353183911065	0.0569169224617	0.0432998267367	French_Polynesia	14
0.0238337371671	0.0382881239915	0.0162023814319	0.0111923270013	0.171941032752	0.00618277867966	0.00775924051693	0.0016993577441	0.189723074872	0.0108249566842	Bermuda	14
0.0982200852728	0.127259807799	0.107497219604	0.546092288272	0.440806354237	0.40054001485	0.0589687164851	6.62012853138E-05	0.132806152411	0.313923743841	Aruba	14
0.77211659135	0.462466294542	0.540910272418	0.0120532752322	0.0550497277419	0.00712565977119	0.483757091552	0.0570090399741	0.163453726044	0.594539928653	Guatemala	13
0.0418007082623	0.0173536101544	0.00225849800592	0.280740868949	0.28311288553	0.375859912414	0.0349336816863	0.00595324320924	0.326907452087	0.303098787157	Virgin_Islands,_U.S.	13
0.202544952346	0.244878721068	0.341946919189	0.00272035725726	0.0650587691495	0.00231439425968	0.663447145466	0.048777159288	1.12885229549	0.151549393578	Mauritius	12
0.0336808338387	0.0311722256477	0.00951058367278	0.27747644024	0.233127256119	0.205131619495	0.0184248047027	0.000294863957697	0.110671793675	0.0757746967892	Guernsey	12
0.586289027523	1.03382525679	0.774145725763	0.343853157318	0.922440405441	0.305852880746	0.708389221181	0.213291807022	0.154940511146	0.555681109787	Mongolia	12
0	0	0	0	0	0	0	0	0.0664030762053	0	El_Salvador	12
0.566170996589	0.730779805391	1.34640590434	0.00593532492493	0.068438445469	0.00243570592524	0.331124117964	0.0146319051759	0.627810902304	0.123994958382	French_Guiana	11
0.459295501503	0.0385635781209	0.0693974841819	2.42458023183	2.98847878548	1.9758194037	0.0283566986566	1.13901845465	0.700250621801	0.289321569559	Bahamas	11
0.1249138709	0.192432254823	0.145144924268	0.838958178139	1.11622259641	0.622073091728	0.272712690608	0.0853185400535	0.265612304821	0.0303098787157	Djibouti	10
0.076744633678	0.280357212939	0.000710334050249	0.330360185322	0.266740953513	0.266604351558	0.114661398413	0.00470750066037	0.531224609642	0.121239514863	Barbados	10
